# Supplementary material for: HIV-1 Tat-mediated astrocytic amyloidosis involves the HIF-1α/lncRNA BACE1-AS axis
Source: PLoS Biol. 2020 May 26;18(5):e3000660. doi: 10.1371/journal.pbio.3000660 (PMC7274476; doi:10.1371/journal.pbio.3000660)
Supplement: S1 Data — (XLSX) [file pbio.3000660.s023.xlsx]

## Sheet: 1A
			Control	Control	Control	HIV (ASYMPTO)	HIV (ASYMPTO)	HIV (ASYMPTO)	HIV (ASYMPTO)	HIV (COG IMP)	HIV (COG IMP)	HIV (COG IMP)	HIV (COG IMP)	HIV+AD	HIV+AD	HIV+AD
	APP		1	0.477046	1.61447	3.76745	4.08072	2.7347	3.18073	5.94283	4.49649	4.43482	5.9967	2.98078	3.49587	3.07506
1A	AmOC64		1	1.11862	3.46466	4.24149	3.70041	2.94416	5.2123	6.67756	5.48814	6.24336	7.18105	2.76932	2.44274	3.99484
	BACE 1		1	0.466122	1.2195	0.895285	0.802004	1.2052	0.308161	0.794098*	1.94666	1.0114	1.59183	1.66201	1.92965	1.04053
	HIF-1		1	7.62009	9.447480*	18.1293	16.6247	25.1589	7.40178	16.6392	10.6054	18.034	13.582	15.796	16.5115	7.39619
	p-Tau		1	0.908959	1.2128	4.24968	4.15454	3.06614	2.95446	3.56152	2.64336	2.81279	2.37695	3.45377	3.19806	2.40282
					* outliners which has not been considered for statistical analysis

## Sheet: 1B
			Control	Control	Control	HIV (ASYMPTO)	HIV (ASYMPTO)	HIV (ASYMPTO)	HIV (ASYMPTO)	HIV (COG IMP)	HIV (COG IMP)	HIV (COG IMP)	HIV (COG IMP)	HIV+ISCHEMIA	HIV+ISCHEMIA	HIV+ISCHEMIA
	APP		1	0.477046	2.614473*	3.76745	4.08072	2.7347	3.18073	5.94283	4.49649	4.43482	5.9967	5.55986	3.92385	8.40915
	AmOC64		1	1.11862	3.46466	4.24149	3.70041	2.94416	5.2123	6.67756	5.48814	6.24336	7.18105	4.6946	5.05668	6.73806
1B	BACE 1		1	0.555413	0.997294	1.01962	0.987317	1.46319	0.623654	1.229211*	1.95901	1.79983	1.84222	1.66201	1.33679	0.939586
	HIF-1		1	7.62009	9.447480*	18.1293	16.6247	25.1589	7.40178	16.6392	10.6054	18.034	13.582	15.796	12.9303	9.59774
	p-Tau		1	0.908959	1.2128	4.24968	4.15454	3.06614	2.95446	3.56152	2.64336	2.81279	2.37695	3.45377	1.5836	0.936233
				* outliners which has not been considered for statistical analysis

## Sheet: 1C
		Control	Control	Control	Control	HIV (ASYMPTO)	HIV (ASYMPTO)	HIV (ASYMPTO)	HIV (ASYMPTO)	HIV (COG IMP)	HIV (COG IMP)	HIV (COG IMP)	HIV (COG IMP)	HIV+AD	HIV+AD	HIV+AD	HIV+AD	HIV (ISCHEMIA)	HIV (ISCHEMIA)	HIV (ISCHEMIA)	HIV (ISCHEMIA)
1C	A 42	3.20451	4.23364	12.6139	4.23364	14.3165	19.2976	13.872	7.92082	26.4558	24.906	14.2552	39.4421	81.0503	50.5527	36.1923	50.5527	29.4499	28.8548	15.83	28.8548
	A 40	7.54784	14.5364	12.905	2.905	9.94391	20.2502	19.7802	15.1756	17.0524	12.9504	23.579	16.1217	15.2811	26.888	15.9882	31.7728	14.3344	19.1244	16.3905	11.829

## Sheet: 1D
		Control	Control	Control	Control	HIV (ASYMPTO)	HIV (ASYMPTO)	HIV (ASYMPTO)	HIV (ASYMPTO)	HIV (COG IMP)	HIV (COG IMP)	HIV (COG IMP)	HIV (COG IMP)	HIV+AD	HIV+AD	HIV+AD	HIV+AD	HIV (ISCHEMIA)	HIV (ISCHEMIA)	HIV (ISCHEMIA)	HIV (ISCHEMIA)
1D	A 40/42	2.35537	3.43354	1.02308	0.694577	1.04936	1.42591	1.91591	0.644561	0.519971	1.15406	0.408743	0.188539	0.531881	0.441757	0.628507	0.486738	0.486738	0.662778	1.03541	0.409948
