# Supplementary material for: HIV-1 Tat-mediated astrocytic amyloidosis involves the HIF-1α/lncRNA BACE1-AS axis
Source: PLoS Biol. 2020 May 26;18(5):e3000660. doi: 10.1371/journal.pbio.3000660 (PMC7274476; doi:10.1371/journal.pbio.3000660)
Supplement: S2 Data — (XLSX) [file pbio.3000660.s024.xlsx]

## Sheet: 2C
		Control	Control	Control	Control	Control	Control	Control	Control	Control	Control	HIV (Asymptomatic)	HIV (Asymptomatic)	HIV (Asymptomatic)	HIV (Asymptomatic)	HIV (Asymptomatic)	HIV (Asymptomatic)	HIV (Asymptomatic)	HIV (Asymptomatic)	HIV (Asymptomatic)	HIV (Asymptomatic)	HIV (Cognitive impairment)	HIV (Cognitive impairment)	HIV (Cognitive impairment)	HIV (Cognitive impairment)	HIV (Cognitive impairment)	HIV (Cognitive impairment)	HIV (Cognitive impairment)	HIV (Cognitive impairment)	HIV (Cognitive impairment)	HIV (Cognitive impairment)	HIV (Alzheimer's pathology)	HIV (Alzheimer's pathology)	HIV (Alzheimer's pathology)	HIV (Alzheimer's pathology)	HIV (Alzheimer's pathology)	HIV (Alzheimer's pathology)	HIV (Alzheimer's pathology)	HIV (Alzheimer's pathology)	HIV (Alzheimer's pathology)	HIV (Alzheimer's pathology)	HIV (Cerebral ischemia)	HIV (Cerebral ischemia)	HIV (Cerebral ischemia)	HIV (Cerebral ischemia)	HIV (Cerebral ischemia)	HIV (Cerebral ischemia)	HIV (Cerebral ischemia)	HIV (Cerebral ischemia)
2C	Frontal Cortex	7	5	7	5	6	5	5	7	6	6	43	38	45	41	45	40	38	40	40	42	75	70	65	72	73	70	65	65	70	70	58	55	67	60	60	60	55	58	65	62	50	48	42	51	52	51	53	56
	Hippocampus	4	3	2	3	1	1	2	3	2	2	65	62	67	57	66	59	60	65	62	63	63	70	65	62	70	70	65	63	65	70	73	70	81	70	75	76	66	67	70	70	50	53	56	46	40	45	46	46
[truncated: 2 more columns]

## Sheet: 2D
			Control	Control	Control	Control	Control	Control	Control	Control	Control	Control	HIV (Asymptomatic)	HIV (Asymptomatic)	HIV (Asymptomatic)	HIV (Asymptomatic)	HIV (Asymptomatic)	HIV (Asymptomatic)	HIV (Asymptomatic)	HIV (Asymptomatic)	HIV (Asymptomatic)	HIV (Asymptomatic)	HIV (Cognitive impairment)	HIV (Cognitive impairment)	HIV (Cognitive impairment)	HIV (Cognitive impairment)	HIV (Cognitive impairment)	HIV (Cognitive impairment)	HIV (Cognitive impairment)	HIV (Cognitive impairment)	HIV (Cognitive impairment)	HIV (Cognitive impairment)	HIV (Alzheimer's pathology)	HIV (Alzheimer's pathology)	HIV (Alzheimer's pathology)	HIV (Alzheimer's pathology)	HIV (Alzheimer's pathology)	HIV (Alzheimer's pathology)	HIV (Alzheimer's pathology)	HIV (Alzheimer's pathology)	HIV (Alzheimer's pathology)	HIV (Alzheimer's pathology)	HIV (Cerebral ischemia)	HIV (Cerebral ischemia)	HIV (Cerebral ischemia)	HIV (Cerebral ischemia)	HIV (Cerebral ischemia)	HIV (Cerebral ischemia)	HIV (Cerebral ischemia)
	Frontal Cortex		1	1	2	0	0	1	0	0	1	0	13	18	15	14	15	20	20	18	19	17	25	17	25	22	22	18	17	19	20	20	28	25	27	20	28	24	25	25	25	28	30	48	32	51	30	45	32
	Hippocampus		1	1	0	0	1	1	1	2	2	2	32	30	37	37	40	33	35	36	37	37	43	50	55	56	45	45	50	50	45	55	43	40	51	50	55	43	45	45	42	40	60	53	56	66	55	55	56
[truncated: 3 more columns]
