# Supplementary material for: HIV-1 Tat-mediated astrocytic amyloidosis involves the HIF-1α/lncRNA BACE1-AS axis
Source: PLoS Biol. 2020 May 26;18(5):e3000660. doi: 10.1371/journal.pbio.3000660 (PMC7274476; doi:10.1371/journal.pbio.3000660)
Supplement: S3 Data — (XLSX) [file pbio.3000660.s025.xlsx]

## Sheet: 3A
		Saline	Saline	Saline	Saline	SIV	SIV	SIV
	Frontal Cortex	1	0.73	0.84	1.260*	1.56	1.28	1.7
	Parietal Cortex	1	1.660*	1.31	1.24	1.83	1.89	1.7
	Cerebellum	1	1.09	1.27	2.69	4.85	4.51	3.67
	Brain stem	1	1.19	0.94	1.15	2.13	1.43	2
	Occipital Cortex	1	0.94	0.81	0.88	0.93	0.92	0.67
	Thalamus	1	0.83	0.76	0.57	0.49	0.67	0.93
			* outliners which has not been considered for statistical analysis

## Sheet: 3B
		Saline	Saline	Saline	Saline	SIV	SIV	SIV
	Frontal Cortex	1	1.19	0.88	0.96	1.53	1.43	1.6
	Parietal Cortex	1	0.49	1.02	0.84	1.29	1.25	1.5
	Cerebellum	1	4.65	5.8	10.630*	10.63	9.6	9.8
	Brain stem	1	1.430*	1.03	1.19	1.41	1.52	1.6
	Occipital Cortex	1	0.58	1.12	1.37	1.7	1.4	0.76
	Thalamus	1	1.84	1.76	1.39	0.76	1.57	1.6
			* outliners which has not been considered for statistical analysis

## Sheet: 3C
		Saline	Saline	Saline	Saline	SIV	SIV	SIV
	Frontal Cortex	1	1.31	1.31	1.2	1.79	1.67	1.78
	Parietal Cortex	1	1.03	1.32	1.1	1.29	1.5	1.59
	Cerebellum	1	0.85	0.6	1.3	1.48	1.49	1.21
	Brain stem	1	1.02	1.23	1.3	3	2.4	3.17
