# Supplementary material for: HIV-1 Tat-mediated astrocytic amyloidosis involves the HIF-1α/lncRNA BACE1-AS axis
Source: PLoS Biol. 2020 May 26;18(5):e3000660. doi: 10.1371/journal.pbio.3000660 (PMC7274476; doi:10.1371/journal.pbio.3000660)
Supplement: S4 Data — (XLSX) [file pbio.3000660.s026.xlsx]

## Sheet: 4C
			Field 1	Field 2	Field 3	Field 4	Field 5	Field 6	Field 7	Field 8	Field 9	Field 10
		Saline 1	1	2	2	2	3	2	0	1	1	2
		Saline 2	3	3	2	2	1	0	2	3	1	1
		Saline 3	2	2	3	2	1	1	1	0	1	2
		SIV 1	75	70	74	68	56	65	65	65	60	76
		SIV 2	89	80	78	76	75	67	65	76	87	80
		SIV 3	90	91	92	85	86	90	75	75	80	85

## Sheet: 4D
			Field 1	Field 2	Field 3	Field 4	Field 5	Field 6	Field 7	Field 8	Field 9	Field 10
		Saline 1	5	4	5	5	6	3	2	1	6	7
		Saline 2	3	4	4	4	5	2	3	2	4	1
		Saline 3	4	5	4	5	6	2	2	3	3	3
		HIV 1	64	60	60	60	65	70	72	66	64	68
		HIV 2	70	65	65	65	74	78	67	65	76	70
		HIV 3	75	75	70	70	65	66	68	87	80	65
