# Supplementary material for: HIV-1 Tat-mediated astrocytic amyloidosis involves the HIF-1α/lncRNA BACE1-AS axis
Source: PLoS Biol. 2020 May 26;18(5):e3000660. doi: 10.1371/journal.pbio.3000660 (PMC7274476; doi:10.1371/journal.pbio.3000660)
Supplement: S5 Data — (XLSX) [file pbio.3000660.s027.xlsx]

## Sheet: 5A
			C	C	C	C	C	C	0.89	0.89	0.89	0.89	0.89	0.89	1.77	1.77	1.77	1.77	1.77	1.77	3.57	3.57	3.57	3.57	3.57	3.57	7.14	7.14	7.14	7.14	7.14	7.14	14.28	14.28	14.28	14.28	14.28	14.28	HT	HT	HT	HT	HT	HT
		A mOC64	1	1	1	1	1	1	3.2	3.9	3.5	3.6	3	3.5	4.83	4.5	4.2	3.7	4	4.6	4.5	4.2	3.9	4	4	4.5	4.78	4.2	4.5	4.3	4.6	4.5	5.12	2.8	4.6	4.5	4.3	4	1.3	0.8	0.7	1	1	0.6
		APP	1	1	1	1	1	1	1.96	1.78	1.9	1.99	2	1.8	2.11	2	2.12	1.98	1.9	2	2.024	2	2.3	2.2	2	1.98	2.87	2	2.5	1.87	2	2.34	2.46	1.9	2.2	2.34	2.5	2.3	1.09	0.98	0.8	0.9	1	1
		BACE 1	1	1	1	1	1	1	1.8	1.7	1.62	1.8	1.7	1.8	1.64	1.9	2	1.8	2	1.8	3.15	2.8	3	2.8	3	2.76	2.53	2.6	2.4	2.6	2.5	2.5	2.33	2.2	2.4	2.5	2.4	2.3	1	0.98	0.8	0.78	0.9	1

## Sheet: 5B
		C	C	C	C	C	C	3	3	3	3	3	3	6	6	6	6	6	6	12	12	12	12	12	12	24	24	24	24	24	24	48	48	48	48	48	48	72	72	72	72	72	72	96	96	96	96	96	96
	A mOC64	1	1	1	1	1	1	1.2	1.5	1.2	1.3	1.1	1.2	1.6	1.7	1.6	1.3	1.6	1.56	4.99	4.2	4.34	3.5	4	3.56	4.32	3.8	4.2	4	4	3.7	3.96	3.8	3.7	3.5	3.6	3.5	3.38	3.2	3.4	3.4	3.2	3	2.35	2.6	2.5	2.7	2.2	2.5
	APP	1	1	1	1	1	1	1.28	1.3	1.32	1.2	1.4	1.3	1.43	1.5	1.51	1.43	1.54	1.45	2.15	2.2	2.3	2.2	2.4	2.5	2.08	2.3	2.5	2.1	2	2.3	1.86	1.76	2	1.8	2	1.9	1.72	1.89	1.8	1.7	1.9	1.8	1.7	1.68	1.5	2	2	1.8
	BACE 1	1	1	1	1	1	1	1.39	1.4	1.34	1.5	1.5	1.4	1.64	1.9	1.73	1.8	1.6	1.7	2.37	2.4	2.5	2.3	2.3	2.5	2.16	1.2	2.3	2.6	2.3	2.5	1.96	2	1.8	1.8	2	1.8	1.76	1.8	1.9	1.78	1.8	1.78	1.37	1.5	1.4	1.37	1.5	1.6
[truncated: 6 more columns]

## Sheet: 5C
									Intracellular
			C	C	C	C	C	C	3	3	3	3	3	3	6	6	6	6	6	6	12	12	12	12	12	12	24	24	24	24	24	24	48	48	48	48	48	48	72	72	72	72	72	72	96	96	96	96	96
		A 42	8	11	10	4	10	8	14	12	10	14	12	12	12	10	14	13	12	13	18	17	21	17	17	19	18.9	19	21	20	21	22	19.4	19	20	22	22	24	21.54	19	23	20	22	23	23	20	24	25	23
[truncated: 7 more columns]

## Sheet: 5D
								Supernatant
		C	C	C	C	C	C	3	3	3	3	3	3	6	6	6	6	6	6	12	12	12	12	12	12	24	24	24	24	24	24	48	48	48	48	48	48	72	72	72	72	72	72	96	96	96	96	96	96
	A 42	8.7	9	13	5	6	15	8	15	9	11	10	9	11.76	12	15	10	12	9	18.99	20	23	21	20	22	20.95	23	24	24	23	22	23.44	25	26	21	20	23	31.54	32	36	29	33	30	33.72	35	32	28	32	34
[truncated: 6 more columns]

## Sheet: 5E
				C	C	C	C	C	C	Tat	Tat	Tat	Tat	Tat	Tat	Heated Tat	Heated Tat	Heated Tat	Heated Tat	Heated Tat	Heated Tat	Positive control	Positive control	Positive control	Positive control	Positive control	Positive control	Negative control	Negative control	Negative control	Negative control	Negative control	Negative control
				1	1	1	1	1	1	2.2	1.8	2.2	1.8	2	1.9	0.98	1.2	1	0.7	0.9	1	2.7	1.9	2.7	1.4	1.9	2	0.3	0.7	0.3	0.7	0.9	0.8

## Sheet: 5F
			C	C	C	C	C	C	3	3	3	3	3	3	6	6	6	6	6	6	12	12	12	12	12	12	24	24	24	24	24	24	48	48	48	48	48	48	72	72	72	72	72	72	96	96	96	96	96
		APP	1	1	1	1	1	1	1.2	1.24	0.94	1	1	1.23	2.14	2.2	1.4	1.7	1.6	2	2.77	2.8	1.69	2.5	1.9	1.8	3.84	3.6	2.04	3.6	3.8	3.5	2.3	2.3	2.07	2.6	3	1.9	1.51	1.94	1.65	1.8	1.78	1.8	1.5	1.45	1.34	1.36	1.2
		BACE 1	1	1	1	1	1	1	1.46	1.45	1.15	1.2	1.4	1.3	2.03	1.76	1.51	1.8	2	1.6	2.6	2.41	2.3	2.74	2.87	2.6	3.56	3.6	3.32	3.78	3	2.97	2.41	2	2.89	3.32	2.5	2	2.34	1.34	3.28	3.1	3	2.7	1.45	1.45	2.27	4.95	2
[truncated: 7 more columns]
