# Supplementary material for: HIV-1 Tat-mediated astrocytic amyloidosis involves the HIF-1α/lncRNA BACE1-AS axis
Source: PLoS Biol. 2020 May 26;18(5):e3000660. doi: 10.1371/journal.pbio.3000660 (PMC7274476; doi:10.1371/journal.pbio.3000660)
Supplement: S6 Data — (XLSX) [file pbio.3000660.s028.xlsx]

## Sheet: 6A
			C	C	C	C	C	C	0.89	0.89	0.89	0.89	0.89	0.89	1.77	1.77	1.77	1.77	1.77	1.77	3.57	3.57	3.57	3.57	3.57	3.57	7.14	7.14	7.14	7.14	7.14	7.14	14.28	14.28	14.28	14.28	14.28	14.28	Heated Tat	Heated Tat	Heated Tat	Heated Tat	Heated Tat	Heated Tat	CoCl2	CoCl2	CoCl2	CoCl2	CoCl2
		HIF-1α	1	1	1	1	1	1	2.3	2.2	1.8	2	2.2	2	2.18	2.4	2.2	2.3	2.2	2.3	7	6.7	6.5	6	5.9	6	13.63	12	10	12	9	11	8.75	7	8	8.5	7.6	8	1.3	0.8	0.7	1	1.1	0.97	3.44	3.5	4	4.2	3.6
[truncated: 1 more columns]

## Sheet: 6B
			C	C	C	C	C	C	3	3	3	3	3	3	6	6	6	6	6	6	12	12	12	12	12	12	24	24	24	24	24	24	48	48	48	48	48	48	72	72	72	72	72	72	96	96	96	96	96
		HIF-1α	1	1	1	1	1	1	1.6	1.5	1.5	1.7	1.2	1.3	2.05	1.8	2.2	2.3	1.9	2	2.18	2.2	2.5	2	1.9	1.8	3.008	5	4	3.6	3.2	3	2.98	3	2.9	3.3	2.76	3	1.89	1.7	2	2.3	2	1.78	1.3	1.6	1.6	1.8	1.56
[truncated: 7 more columns]

## Sheet: 6C
				Control	Control	Control	Control	Control	Control	Tat	Tat	Tat	Tat	Tat	Tat
			Nucleus	0.25	0.2	0.25	0.2	0.3	0.16	1.7	1.8	2.67	2.2	2	1.9
			Cytoplasm	1.23	1.3	1.2	1.4	1.5	1.4	0.42	0.3	0.4	0.36	0.5	0.4

## Sheet: 6E
			C	C	C	C	C	C	3	3	3	3	3	3	6	6	6	6	6	6	12	12	12	12	12	12	24	24	24	24	24	24	48	48	48	48	48	48	72	72	72	72	72	72	96	96	96	96	96
		BACE1-AS	1	1	1	1	1	1	1	1.02	1.37	1.4	1.3	1.35	1.21	1.4	1.26	1.3	1.01	1.1	3.24	4.12	2.8	2.78	3	2.9	4.71	2.45	3.23	4	3	3.5	2.58	1.79	2.7	2.8	1.9	2.7	1.95	2.6	2	3	2.5	2.9	2.09	2	3	2.8	2.5
[truncated: 7 more columns]

## Sheet: 6F
					Control	Control	Control	Control	Control	Control	Tat	Tat	Tat	Tat	Tat	Tat
				Nucleus	0.57	0.32	0.23	0.5	0.65	0.56	3.65	9.43	6.34	3.65	3	4.34
				Cytoplasm	2.03	1.44	1.4	2.03	1.5	1.6	1.77	1.89	1.6	1.77	1.6	1.5
