# Supplementary material for: HIV-1 Tat-mediated astrocytic amyloidosis involves the HIF-1α/lncRNA BACE1-AS axis
Source: PLoS Biol. 2020 May 26;18(5):e3000660. doi: 10.1371/journal.pbio.3000660 (PMC7274476; doi:10.1371/journal.pbio.3000660)
Supplement: S7 Data — (XLSX) [file pbio.3000660.s029.xlsx]

## Sheet: 7A
				Scrambled siRNA	Scrambled siRNA	Scrambled siRNA	Scrambled siRNA	Scrambled siRNA	Scrambled siRNA	Scrambled + Tat	Scrambled + Tat	Scrambled + Tat	Scrambled + Tat	Scrambled + Tat	Scrambled + Tat	HIF-1α siRNA	HIF-1α siRNA	HIF-1α siRNA	HIF-1α siRNA	HIF-1α siRNA	HIF-1α siRNA	HIF-1α siRNA + Tat	HIF-1α siRNA + Tat	HIF-1α siRNA + Tat	HIF-1α siRNA + Tat	HIF-1α siRNA + Tat	HIF-1α siRNA + Tat
			HIF 1	1	1	1	1	1	1	2.44	3	2.66	3	2.5	2.9	0.41	0.44	0.31	1.2	1	0.5	1.2	0.5	0.8	0.76	0.87	0.9
			BACE 1-AS	1	1	1	1	1	1	2.4	3.6	1.8	3	3	2.8	0.31	0.23	0.61	0.41	0.3	0.6	1.2	0.56	0.7	0.78	1	0.89
			BACE 1	1	1	1	1	1	1	2	2.5	3	2.8	2.5	2.8	0.98	0.8	0.7	0.64	0.8	0.7	1.1	0.9	0.8	0.56	1.1	0.87

## Sheet: 7B
		Scrambled siRNA	Scrambled siRNA	Scrambled siRNA	Scrambled siRNA	Scrambled siRNA	Scrambled siRNA	Scrambled + Tat	Scrambled + Tat	Scrambled + Tat	Scrambled + Tat	Scrambled + Tat	Scrambled + Tat	HIF-1α siRNA	HIF-1α siRNA	HIF-1α siRNA	HIF-1α siRNA	HIF-1α siRNA	HIF-1α siRNA	HIF-1α siRNA + Tat	HIF-1α siRNA + Tat	HIF-1α siRNA + Tat	HIF-1α siRNA + Tat	HIF-1α siRNA + Tat	HIF-1α siRNA + Tat
	HIF-1α	1	1	1	1	1	1	2.96	3	3.2	3.7	3	2.8	0.41	0.36	0.52	0.5	0.6	0.7	0.56	0.5	0.6	0.42	0.54	0.48
	BACE 1	1	1	1	1	1	1	2.4	2	1.8	2.3	2.5	1.9	0.61	0.71	0.61	0.48	0.5	0.45	0.61	0.56	0.7	0.6	0.56	0.65
	A mOC64	1	1	1	1	1	1	3.51	4	3.2	2.8	3	2.7	0.47	0.5	0.7	0.34	0.5	0.67	0.31	0.32	0.7	0.7	0.3	0.45

## Sheet: 7C
			Scrambled siRNA	Scrambled siRNA	Scrambled siRNA	Scrambled siRNA	Scrambled siRNA	Scrambled siRNA	Scrambled + Tat	Scrambled + Tat	Scrambled + Tat	Scrambled + Tat	Scrambled + Tat	Scrambled + Tat	HIF-1α siRNA	HIF-1α siRNA	HIF-1α siRNA	HIF-1α siRNA	HIF-1α siRNA	HIF-1α siRNA	HIF-1α siRNA + Tat	HIF-1α siRNA + Tat	HIF-1α siRNA + Tat	HIF-1α siRNA + Tat	HIF-1α siRNA + Tat	HIF-1α siRNA + Tat
		Aβ 42	16	10	8	10	9	10	19	40	24	36	35	40	15	12	15	12	10	11	17	14	17	14	11	15

## Sheet: 7D
			Scrambled siRNA	Scrambled siRNA	Scrambled siRNA	Scrambled siRNA	Scrambled siRNA	Scrambled siRNA	Scrambled + Tat	Scrambled + Tat	Scrambled + Tat	Scrambled + Tat	Scrambled + Tat	Scrambled + Tat	BACE1-AS siRNA	BACE1-AS siRNA	BACE1-AS siRNA	BACE1-AS siRNA	BACE1-AS siRNA	BACE1-AS siRNA	BACE1-AS siRNA + Tat	BACE1-AS siRNA + Tat	BACE1-AS siRNA + Tat	BACE1-AS siRNA + Tat	BACE1-AS siRNA + Tat	BACE1-AS siRNA + Tat
		BACE 1-AS	1	1	1	1	1	1	5.8	3	2.66	2.2	4	2.5	0.5	0.44	0.51	0.35	0.76	0.56	0.6	0.5	0.76	0.66	0.67	0.78
		BACE 1	1	1	1	1	1	1	2.4	3	2	2.8	2.6	2.8	0.98	0.78	0.61	0.41	0.56	0.57	1.2	0.56	1.1	0.78	1	0.56
		HIF 1	1	1	1	1	1	1	2	2.5	2.3	2.8	2.6	2.6	0.98	0.8	1.5	1	1.1	0.9	2.8	1.9	2.8	2.2	1.7	1.6

## Sheet: 7E
		Scrambled siRNA	Scrambled siRNA	Scrambled siRNA	Scrambled siRNA	Scrambled siRNA	Scrambled siRNA	Scrambled + Tat	Scrambled + Tat	Scrambled + Tat	Scrambled + Tat	Scrambled + Tat	Scrambled + Tat	BACE1-AS siRNA	BACE1-AS siRNA	BACE1-AS siRNA	BACE1-AS siRNA	BACE1-AS siRNA	BACE1-AS siRNA	BACE1-AS siRNA + Tat	BACE1-AS siRNA + Tat	BACE1-AS siRNA + Tat	BACE1-AS siRNA + Tat	BACE1-AS siRNA + Tat	BACE1-AS siRNA + Tat
	BACE 1	1	1	1	1	1	1	2.7	2.8	2	3	2.6	2	0.22	0.71	0.61	0.8	0.67	0.82	0.28	0.56	0.67	0.56	0.54	0.3
	AmOC64	1	1	1	1	1	1	2.57	3	2.2	2.8	3	2.6	0.55	0.56	0.7	0.65	0.65	0.56	0.56	0.32	0.5	0.7	0.63	0.34
	HIF-1α	1	1	1	1	1	1	2.96	3	2.08	2.7	2.6	2.8	0.31	0.36	0.5	0.5	0.34	0.56	1.76	2.5	2.8	2	1.6	1.9

## Sheet: 7F
			Scrambled siRNA	Scrambled siRNA	Scrambled siRNA	Scrambled siRNA	Scrambled siRNA	Scrambled siRNA	Scrambled + Tat	Scrambled + Tat	Scrambled + Tat	Scrambled + Tat	Scrambled + Tat	Scrambled + Tat	BACE1-AS siRNA	BACE1-AS siRNA	BACE1-AS siRNA	BACE1-AS siRNA	BACE1-AS siRNA	BACE1-AS siRNA	BACE1-AS siRNA + Tat	BACE1-AS siRNA + Tat	BACE1-AS siRNA + Tat	BACE1-AS siRNA + Tat	BACE1-AS siRNA + Tat	BACE1-AS siRNA + Tat
		Aβ 42	10	14	10	14	11	9	30	42	30	42	35	38	12	13	9	8	11	10	11	10	11	10	9	12
