# Supplementary material for: HIV-1 Tat-mediated astrocytic amyloidosis involves the HIF-1α/lncRNA BACE1-AS axis
Source: PLoS Biol. 2020 May 26;18(5):e3000660. doi: 10.1371/journal.pbio.3000660 (PMC7274476; doi:10.1371/journal.pbio.3000660)
Supplement: S8 Data — (XLSX) [file pbio.3000660.s030.xlsx]

## Sheet: 8A
				Scrambled siRNA	Scrambled siRNA	Scrambled siRNA	Scrambled siRNA	Scrambled siRNA	Scrambled siRNA	Scrambled + Tat	Scrambled + Tat	Scrambled + Tat	Scrambled + Tat	Scrambled + Tat	Scrambled + Tat	BACE 1 siRNA	BACE 1 siRNA	BACE 1 siRNA	BACE 1 siRNA	BACE 1 siRNA	BACE 1 siRNA	BACE 1 siRNA + Tat	BACE 1 siRNA + Tat	BACE 1 siRNA + Tat	BACE 1 siRNA + Tat	BACE 1 siRNA + Tat	BACE 1 siRNA + Tat
			BACE 1	1	1	1	1	1	1	3.09	2.96	2	3	2.5	2.8	0.57	0.78	0.6	0.41	0.65	0.56	0.69	0.56	0.54	0.78	0.65	0.7
			BACE 1-AS	1	1	1	1	1	1	3	3	2.66	1.8	2.89	2.7	0.5	0.44	0.51	0.35	0.56	0.4	2.7	2.2	2.66	3	2.8	2.7
			HIF 1	1	1	1	1	1	1	2	2.5	3.3	4.2	3	3.2	0.98	0.8	1.5	1	0.9	1	2.8	5	2.8	3.2	3	3

## Sheet: 8B
		Scrambled siRNA	Scrambled siRNA	Scrambled siRNA	Scrambled siRNA	Scrambled siRNA	Scrambled siRNA	Scrambled + Tat	Scrambled + Tat	Scrambled + Tat	Scrambled + Tat	Scrambled + Tat	Scrambled + Tat	BACE 1 siRNA	BACE 1 siRNA	BACE 1 siRNA	BACE 1 siRNA	BACE 1 siRNA	BACE 1 siRNA	BACE 1 siRNA + Tat	BACE 1 siRNA + Tat	BACE 1 siRNA + Tat	BACE 1 siRNA + Tat	BACE 1 siRNA + Tat	BACE 1 siRNA + Tat
	BACE 1	1	1	1	1	1	1	2.7	2.8	1.8	2.6	2.8	2.6	0.22	0.36	0.2	0.4	0.3	0.35	0.74	0.56	0.68	0.56	0.57	0.6
	AmOC64	1	1	1	1	1	1	2.57	3	2.2	2	3	2.6	0.22	0.71	0.11	0.11	0.67	0.23	0.04	0.56	0.06	0.56	0.6	0.7
	HIF-1α	1	1	1	1	1	1	4.96	3	2.08	4.7	2.6	3	0.31	0.36	0.5	1	0.45	0.4	5.76	2.5	2.8	5	4.5	3.9

## Sheet: 8C
			Scrambled siRNA	Scrambled siRNA	Scrambled siRNA	Scrambled siRNA	Scrambled siRNA	Scrambled siRNA	Scrambled + Tat	Scrambled + Tat	Scrambled + Tat	Scrambled + Tat	Scrambled + Tat	Scrambled + Tat	BACE 1 siRNA	BACE 1 siRNA	BACE 1 siRNA	BACE 1 siRNA	BACE 1 siRNA	BACE 1 siRNA	BACE 1 siRNA + Tat	BACE 1 siRNA + Tat	BACE 1 siRNA + Tat	BACE 1 siRNA + Tat	BACE 1 siRNA + Tat	BACE 1 siRNA + Tat
		Aβ 42	10	14	10	12	9	11	30	28	63	22	33	45	12	13	14	8	11	11	11	15	11	15	10	13

## Sheet: 8D
			Scrambled siRNA	Scrambled siRNA	Scrambled siRNA	Scrambled siRNA	Scrambled siRNA	Scrambled siRNA	Scrambled + Tat	Scrambled + Tat	Scrambled + Tat	Scrambled + Tat	Scrambled + Tat	Scrambled + Tat	BACE1-BACE1-AS siRNA	BACE1-BACE1-AS siRNA	BACE1-BACE1-AS siRNA	BACE1-BACE1-AS siRNA	BACE1-BACE1-AS siRNA	BACE1-BACE1-AS siRNA	BACE1-BACE1-AS siRNA + Tat	BACE1-BACE1-AS siRNA + Tat	BACE1-BACE1-AS siRNA + Tat	BACE1-BACE1-AS siRNA + Tat	BACE1-BACE1-AS siRNA + Tat	BACE1-BACE1-AS siRNA + Tat
		BACE 1	1	1	1	1	1	1	1.9	2.96	1.9	3	2.56	2.8	0.57	0.078	0.06	0.41	0.05	0.5	0.19	0.16	0.14	0.28	0.18	0.2
		BACE 1-AS	1	1	1	1	1	1	3	3	2.66	3.5	3.2	2.5	0.3	0.44	0.3	0.35	0.4	0.46	0.2	0.3	0.34	0.5	0.56	0.45
		HIF 1	1	1	1	1	1	1	2	2.5	5.3	3.2	2.8	2.7	0.98	1.1	1.2	1	0.9	1	2.8	5	2.3	3.2	3	2.9

## Sheet: 8E
		Scrambled siRNA	Scrambled siRNA	Scrambled siRNA	Scrambled siRNA	Scrambled siRNA	Scrambled siRNA	Scrambled + Tat	Scrambled + Tat	Scrambled + Tat	Scrambled + Tat	Scrambled + Tat	Scrambled + Tat	BACE1-BACE1-AS siRNA	BACE1-BACE1-AS siRNA	BACE1-BACE1-AS siRNA	BACE1-BACE1-AS siRNA	BACE1-BACE1-AS siRNA	BACE1-BACE1-AS siRNA	BACE1-BACE1-AS siRNA + Tat	BACE1-BACE1-AS siRNA + Tat	BACE1-BACE1-AS siRNA + Tat	BACE1-BACE1-AS siRNA + Tat	BACE1-BACE1-AS siRNA + Tat	BACE1-BACE1-AS siRNA + Tat
	BACE 1	1	1	1	1	1	1	2.7	2.8	1.8	2.6	2.5	2.8	0.22	0.36	0.56	0.4	0.67	0.56	0.33	0.56	0.33	0.45	0.56	0.67
	AmOC64	1	1	1	1	1	1	2.57	1.95	2.2	1.95	2.9	3	0.13	0.15	0.11	0.13	0.16	0.18	0.15	0.2	0.15	0.16	0.17	0.2
	HIF-1α	1	1	1	1	1	1	4.96	3	5	4.7	3.6	3.5	0.31	1.2	0.5	1	1	0.8	5.76	3.76	2.8	3.8	3	3.7

## Sheet: 8F
			Scrambled siRNA	Scrambled siRNA	Scrambled siRNA	Scrambled siRNA	Scrambled siRNA	Scrambled siRNA	Scrambled + Tat	Scrambled + Tat	Scrambled + Tat	Scrambled + Tat	Scrambled + Tat	Scrambled + Tat	BACE1-BACE1-AS siRNA	BACE1-BACE1-AS siRNA	BACE1-BACE1-AS siRNA	BACE1-BACE1-AS siRNA	BACE1-BACE1-AS siRNA	BACE1-BACE1-AS siRNA	BACE1-BACE1-AS siRNA + Tat	BACE1-BACE1-AS siRNA + Tat	BACE1-BACE1-AS siRNA + Tat	BACE1-BACE1-AS siRNA + Tat	BACE1-BACE1-AS siRNA + Tat	BACE1-BACE1-AS siRNA + Tat
		Aβ 42	10	14	10	12	9	13	30	28	30	42	35	37	12	13	8	8	10	7	11	15	11	10	9	12
