# Supplementary material for: HIV-1 Tat-mediated astrocytic amyloidosis involves the HIF-1α/lncRNA BACE1-AS axis
Source: PLoS Biol. 2020 May 26;18(5):e3000660. doi: 10.1371/journal.pbio.3000660 (PMC7274476; doi:10.1371/journal.pbio.3000660)
Supplement: S9 Data — (XLSX) [file pbio.3000660.s031.xlsx]

## Sheet: 9A
			Enrichment	Enrichment	Enrichment	Enrichment	Enrichment	Enrichment	IgG	IgG	IgG	IgG	IgG	IgG
		BACE 1-AS	5.3	8.2	7.5	10.67	7	8	1.15	1.2	0.2	0.25	1	0.2

## Sheet: 9C
			Scrambled siRNA	Scrambled siRNA	Scrambled siRNA	Scrambled siRNA	Scrambled siRNA	Scrambled siRNA	Tat + scrambled siRNA	Tat + scrambled siRNA	Tat + scrambled siRNA	Tat + scrambled siRNA	Tat + scrambled siRNA	Tat + scrambled siRNA	BACE1-AS siRNA	BACE1-AS siRNA	BACE1-AS siRNA	BACE1-AS siRNA	BACE1-AS siRNA	BACE1-AS siRNA	BACE1-AS siRNA + Tat	BACE1-AS siRNA + Tat	BACE1-AS siRNA + Tat	BACE1-AS siRNA + Tat	BACE1-AS siRNA + Tat	BACE1-AS siRNA + Tat	IgG	IgG	IgG	IgG	IgG	IgG	PC	PC	PC	PC	PC	PC
		BACE 1 promoter	1	1	1	1	1	1	16	8	12	18	15	16	1	0.8	0.5	0.4	0.5	0.6	0.8	0.5	0.4	0.002	0.3	0.3	1	0.2	0.5	0.02	1	0.8	18	12	12	14	15	14
