# Supplementary material for: HIV-1 Tat-mediated astrocytic amyloidosis involves the HIF-1α/lncRNA BACE1-AS axis
Source: PLoS Biol. 2020 May 26;18(5):e3000660. doi: 10.1371/journal.pbio.3000660 (PMC7274476; doi:10.1371/journal.pbio.3000660)
Supplement: S10 Data — (XLSX) [file pbio.3000660.s032.xlsx]

## Sheet: 10A
				C	C	C	C	C	C	3	3	3	3	3	3	6	6	6	6	6	6	12	12	12	12	12	12	24	24	24	24	24	24	48	48	48	48	48	48	72	72	72	72	72	72	96	96	96	96
			HIF-1	1	1	1	1	1	1	1.6	1.5	1.8	1.7	1.5	1.5	2	1.56	1.9	2	1.87	2	3.16	4.12	7.98	3	4	6	3.11	2.84	3.68	4	3.5	2.8	4.28	4.48	4.97	3	3.8	4.3	4.98	3.08	5	3	3.2	4	2.52	4.18	6.26	2
[truncated: 8 more columns]

## Sheet: 10B
10B
			C	C	C	C	C	C	3	3	3	3	3	3	6	6	6	6	6	6	12	12	12	12	12	12	24	24	24	24	24	24	48	48	48	48	48	48	72	72	72	72	72	72	96	96	96	96	96
		PHD-2	1	1	1	1	1	1	0.66	0.84	1.2	0.9	0.8	0.86	0.67	0.56	0.67	0.7	0.76	0.7	0.73	0.54	0.73	0.54	0.5	0.67	0.52	0.56	0.52	0.56	0.5	0.46	0.44	0.48	0.45	0.48	0.45	0.4	0.59	0.4	0.59	0.4	0.5	0.46	0.51	0.52	0.51	0.42	0.46
[truncated: 7 more columns]

## Sheet: 10C
			C	C	C	C	C	C	3	3	3	3	3	3	6	6	6	6	6	6	12	12	12	12	12	12	24	24	24	24	24	24	48	48	48	48	48	48	72	72	72	72	72	72	96	96	96	96	96
		PHD-2	1	1	1	1	1	1	0.9	0.94	1.2	1	0.89	1	0.57	0.78	0.8	0.6	0.76	0.65	0.6	0.55	0.56	0.58	0.6	0.58	0.42	0.4	0.42	0.4	0.36	0.41	0.44	0.4	0.42	0.4	0.42	0.47	0.25	0.2	0.24	0.2	0.36	0.29	0.26	0.2	0.18	0.18	0.2
[truncated: 7 more columns]

## Sheet: 10D
			Hours	Control	Control	Control	Control	Control	Control	Tat	Tat	Tat	Tat	Tat	Tat	scrambled siRNA	scrambled siRNA	scrambled siRNA	scrambled siRNA	scrambled siRNA	scrambled siRNA	HIF-1 siRNA + Tat	HIF-1 siRNA + Tat	HIF-1 siRNA + Tat	HIF-1 siRNA + Tat	HIF-1 siRNA + Tat	HIF-1 siRNA + Tat
			0	100	98.5	97.3	101.1	102.2	100.98	100	103.2	101.1	98.76	102.3	99.65	100	102.32	101.23	103.65	98.76	99.65	99	101.23	100.32	100.34	98.76	97.65
			0.25	30.9	33.6	32.4	31.2	29.67	28.2	100	103	104.76	95.23	96.76	97.88	69	68.76	71.23	67.22	70.22	68.35	87	89.22	90	88.45	86.34	85.34
			0.5	16	16.2	17.3	15.6	15.2	17	98	100.2	101.56	96.56	97.89	100	39	40.34	41.45	38.67	38	41.23	47	48.3	49.67	46.75	45.66	45
			1	14	14.23	15.64	13.28	13	14.08	97	100.3	101.2	102.4	100.67	98.2	34	35.4	36.54	29.34	28.76	30.22	35	35.8	35.98	34.78	35	35.4
			1.5	10	11.26	9.67	11.13	10.87	9.23	98	99.12	100.23	101.23	98.45	97.66	13	15.6	15.54	14.11	11.96	12.34	33	32.89	35.46	35.76	32.33	32.45
			3	7	8.23	9.13	9.12	8.34	6.19	85	87.24	88	84.56	86.23	85.66	3	4.32	5.23	2.34	3.22	4.32	27	27.86	28.34	28.22	29.33	27.22
			6	4	4.08	4.67	3.2	3.56	4.5	31	33.45	34.67	33.45	32.15	30.87	4	5.65	6.45	3.45	3.45	4	14	14.12	14.54	13.45	13	14.54
			12	2	2.89	2.2	1.97	1.86	2.1	31	30.23	29.87	33.24	32.14	30.23	1	2	1.98	0.97	0.86	1.56	2.6	3.65	1.87	3	3	2.5
			24	2	2.1	2.76	1.97	1.65	2.2	31	32.33	29.87	33.25	30.28	32.45	1	1.8	2.1	0.89	0.8	1.45	1.4	2	2	1.98	1.87	1.6

## Sheet: 10E
			Hours	Control	Control	Control	Control	Control	Control	Tat	Tat	Tat	Tat	Tat	Tat	scrambled siRNA	scrambled siRNA	scrambled siRNA	scrambled siRNA	scrambled siRNA	scrambled siRNA	HIF-1 siRNA + Tat	HIF-1 siRNA + Tat	HIF-1 siRNA + Tat	HIF-1 siRNA + Tat	HIF-1 siRNA + Tat	HIF-1 siRNA + Tat
			0	100	104	103.23	103	102.31	98.77	101	106.22	102	100	98.76	99.76	100	103.2	101.23	98.76	99.87	98.76	99	110	105.67	90.34	95.67	96.22
			0.25	32	34.56	34	30.29	31.23	32.22	98	102.33	101.56	95.22	95.45	96	88	90.23	91.23	87.65	88	89.22	97	101.23	100.22	95.45	96.22	101
			0.5	16	16.76	17	17	15.67	15.65	98	100.23	100	96.76	97.34	95.45	63	67.56	65.34	62.34	61.23	63.23	70	71.23	72	68.34	69.23	75.22
			1	16	20.34	17.22	15.65	16.22	15	93	96	94.33	90.45	92.33	91.22	50	51.22	52.34	48.65	49.23	50.22	59	62.33	65.33	57.65	55.23	59.23
			1.5	14	16.67	15.28	13.22	13	12.45	91	97.22	98	89.23	88.76	87	47.77	49.22	50	45	44	42.36	53	54.34	55.67	51.23	50.22	56.77
			3	14	15.6	16	14.33	13.24	13.25	87	89	88	86.56	85	85.45	15	19	17.34	17	14.34	14.56	51	59.87	57.88	48.98	49.34	50.23
			6	13	14.2	14	12.34	13.5	14.56	73	76.22	75.33	76.22	70.33	73.46	14	15.2	16.56	17.22	13.2	12.54	44	50	40	45.45	46.78	42.33
			12	10	10.23	11.23	12.33	9.87	9	61	62	61.76	60.22	62.33	59.34	19.34	23.33	16.76	17	20.33	21.32	18	24	20.23	17.87	16.22	14.55
			24	8	9.2	8.2	7.67	7	8.5	60	62.33	61.34	58.76	59	59.86	13	13.8	14	12.3	12	13.5	5	7.34	8.6	4.56	3.2	5.6

## Sheet: 10F
		Hours	Control	Control	Control	Control	Control	Control	Tat	Tat	Tat	Tat	Tat	Tat	scrambled siRNA	scrambled siRNA	scrambled siRNA	scrambled siRNA	scrambled siRNA	BACE1-AS siRNA	BACE1-AS siRNA + Tat	BACE1-AS siRNA + Tat	BACE1-AS siRNA + Tat	BACE1-AS siRNA + Tat	BACE1-AS siRNA + Tat	BACE1-AS siRNA + Tat
		0	100	102	103.22	97.87	98.22	99	101	105.62	98.22	104.5	99.87	100.34	100	103.34	101.45	96	99.23	101.34	95	97.66	94.56	93.46	96.78	94.34
		0.25	32	34	33.26	30.22	31.23	33	98	101	102.34	97.87	100.23	99	95	101.34	93.46	99.87	100	101	96	101	94.56	98.78	99.23	94.34
		0.5	16	17.89	18	15.65	17.88	17.6	98	101.23	97.87	99.23	96.66	100	62	66	58.3	65	61.23	56.61	53	55	56.7	52.34	51.67	50
		1	16	17.65	18.22	15.65	15	14.56	93	97.34	92.33	90.36	92.56	90.87	51	53.48	55.67	49.89	50	50	39	42	41	37.8	37.2	36
		1.5	14	15.65	15.66	13.25	14.56	16.76	91	93	94	88.78	89.34	90.23	53	56.48	54.71	51.29	50.65	49	36	38.9	38	35.47	35.45	36
		3	14	16.54	13.24	15	16	13.45	87	89.76	90	85.65	88.23	86	34	38.97	32.65	35.67	32.33	31.29	29	32	31.24	28.78	27.87	28.97
		6	13	13.8	15	12.34	12	14.34	73	75	76	71.23	70.34	72	30	31.23	29.89	32.33	28.98	32.34	27	29.87	29	26.67	25.76	25
		12	10	10.76	11.78	9.87	8.78	9	61	62	61.65	60.23	62.34	61.34	19	22.36	18	18	17.2	16	18	19.8	21	21	17	17.9
		24	8	8.6	9	7.4	8	7.6	60	64	56.78	55.67	57.87	61.24	6	8.9	7.87	5.76	5	4.98	3	5.4	5	4.5	4	3.6

## Sheet: 10G
		Hours	Control	Control	Control	Control	Control	Control	Tat	Tat	Tat	Tat	Tat	Tat
		0	100	102.34	98	98.7	101.23	103.24	97	100	95.67	96	99	99
		0.25	97	99	99.87	100.2	99	100	92	94	95.67	91	91.23	90
		0.5	68	73	72.5	65.45	66.87	68.75	76	78	75.46	75	77.87	74
		1	66	67.8	67	65.98	65	67	67	70	69.56	66.23	66	67.89
		1.5	53	54.34	56	52.34	53.45	54.34	57	59	59	56.74	56	55
		3	15	16	19	13.6	15.67	14	30	33	32.45	31	32	33
		6	8	11	9.5	8.76	7.65	7	26	25.7	25	22.67	23	25
		12	6	5.5	6.75	5.87	6.8	5	7	7.8	5.6	5	6.5	6.6
		24	2	2.56	2.5	1.89	1.8	4	1	1.5	2	2.56	2	1
