# Supplementary material for: HIV-1 Tat-mediated astrocytic amyloidosis involves the HIF-1α/lncRNA BACE1-AS axis
Source: PLoS Biol. 2020 May 26;18(5):e3000660. doi: 10.1371/journal.pbio.3000660 (PMC7274476; doi:10.1371/journal.pbio.3000660)
Supplement: S11 Data — (XLSX) [file pbio.3000660.s033.xlsx]

## Sheet: 11C
								Frontal cortex
				Field 1	Field 2	Field 3	Field 4	Field 5	Field 6	Field 7	Field 8	Field 9	Field 10
			Control	3	2	3	3	3	2	1	2	3	2
			Control	2	2	1	1	1	2	2	2	2	3
			Control	1	1	1	2	3	3	3	3	2	1
			HIV	64	60	75	70	65	66	73	56	67	60
			HIV	60	70	66	67	70	65	65	65	68	68
			HIV	75	70	64	71	75	67	60	60	68	70

## Sheet: 11D
								Hippocampus
				Field 1	Field 2	Field 3	Field 4	Field 5	Field 6	Field 7	Field 8	Field 9	Field 10
			Control	3	2	1	2	1	0	0	2	1	1
			Control	2	3	2	2	1	1	1	1	0	1
			Control	0	0	0	2	2	4	1	1	0	2
			HIV	92	90	98	89	80	86	85	90	90	98
			HIV	97	98	89	88	80	85	86	90	96	98
			HIV	95	90	90	90	89	85	98	98	96	95
