# Supplementary material for: HIV-1 Tat-mediated astrocytic amyloidosis involves the HIF-1α/lncRNA BACE1-AS axis
Source: PLoS Biol. 2020 May 26;18(5):e3000660. doi: 10.1371/journal.pbio.3000660 (PMC7274476; doi:10.1371/journal.pbio.3000660)
Supplement: S12 Data — (XLSX) [file pbio.3000660.s034.xlsx]

## Sheet: S2A
						HIF-1α
				Saline 1	Saline 2	Saline 3	Saline 4	SIV 1	SIV 2	SIV 3
			Frontal Cortex	1	1.43283	0.178948	1.27154	3.48815	4.315	4.32029
			Parietal Cortex	1	1.78032	1.31751	1.88764	5.69092	7.00703	6.55781
			Cerebellum	1	1.01354	0.699409	6.46284	10.3636	10.7704	9.27371
			Brain stem	1	2.07216	1.93621	1.07572	2.38434	0.38835	0.598001
			Occipital Cortex	1	0.755634	3.57435	3.34992	3.80006	4.72778	3.97317
			Thalamus	1	2.93251	2.74688	2.13118	1.49986	2.42052	2.32093

## Sheet: S2B
						BACE 1
				Saline 1	Saline 2	Saline 3	Saline 4	SIV 1	SIV 2	SIV 3
			Frontal Cortex	1	1.36125	0.566458	0.799753	2.06789	2.00722	2.00722
			Parietal Cortex	1	0.008057	0.026662	0.092207	0.024692	0.029505	0.024737
			Cerebellum	1	1.48891	1.87184	1.56946	2.34915	2.16431	1.80898
			Brain stem	1	1.89776	1.76346	2.10313	1.65115	1.68572	1.62663
			Occipital Cortex	1	1.16481	0.798653	1.06163	1.09904	1.09904	1.15938
			Thalamus	1	2.76565	3.14252	2.66941	2.08462	3.85581	3.4282
