# Supplementary material for: HIV-1 Tat-mediated astrocytic amyloidosis involves the HIF-1α/lncRNA BACE1-AS axis
Source: PLoS Biol. 2020 May 26;18(5):e3000660. doi: 10.1371/journal.pbio.3000660 (PMC7274476; doi:10.1371/journal.pbio.3000660)
Supplement: S13 Data — (XLSX) [file pbio.3000660.s035.xlsx]

## Sheet: 6B
								Frontal cortex
						Neurons
				Field 1	Field 2	Field 3	Field 4	Field 5	Field 6	Field 7	Field 8	Field 9	Field 10
			Saline 1	0.07	0.01	0.05	0.06	0.01	0.02	0.02	0.02	0.02	0.01
			Saline 2	0.06	0.05	0.05	0.04	0.03	0.03	0.02	0.01	0.04	0.01
			Saline 3	0.06	0.05	0.05	0.04	0.02	0.01	0.02	0.03	0.02	1
			SIV 1	70	68	70	70	65	65	66	70	75	76
			SIV 2	68	65	65	67	76	76	80	76	67	65
			SIV 3	65	60	60	65	65	67	70	75	76	70
						Astrocytes
				Field 1	Field 2	Field 3	Field 4	Field 5	Field 6	Field 7	Field 8	Field 9	Field 10
			Saline 1	1	0.06	0.05	0.06	0.06	0.07	0.08	0.06	0.05	1
			Saline 2	1	0.05	0.04	0.05	0.06	0.07	0.08	1	1	1
			Saline 3	0.05	0.05	0.06	0.07	0.08	0.08	0.06	0.06	0.01	0.02
			SIV 1	76	72	70	72	80	80	75	78	87	76
			SIV 2	80	85	65	76	65	65	65	67	67	68
			SIV 3	75	70	76	78	79	65	80	80	60	88

## Sheet: 6D
						Hippocampus
					Neurons
			Field 1	Field 2	Field 3	Field 4	Field 5	Field 6	Field 7	Field 8	Field 9	Field 10
		Saline 1	2	3	2	3	2	2	1	2	1	2
		Saline 2	3	2	2	3	3	2	1	1	2	3
		Saline 3	2	1	5	4	3	2	2	1	2	2
		SIV 1	10	10	15	20	20	20	15	10	10	15
		SIV 2	15	20	20	15	15	10	7	17	17	15
		SIV 3	20	15	14	15	16	16	18	17	18	18
					Astrocytes
			Field 1	Field 2	Field 3	Field 4	Field 5	Field 6	Field 7	Field 8	Field 9	Field 10
		Saline 1	10	8	5	6	8	6	5	5	6	8
		Saline 2	8	8	9	10	6	5	5	4	5	5
		Saline 3	5	10	8	8	9	5	6	5	5	5
		SIV 1	30	25	30	30	28	28	30	35	30	30
		SIV 2	35	28	30	35	36	25	27	25	30	30
		SIV 3	35	30	15	18	15	25	26	18	25	30
