# Supplementary material for: HIV-1 Tat-mediated astrocytic amyloidosis involves the HIF-1α/lncRNA BACE1-AS axis
Source: PLoS Biol. 2020 May 26;18(5):e3000660. doi: 10.1371/journal.pbio.3000660 (PMC7274476; doi:10.1371/journal.pbio.3000660)
Supplement: S15 Data — (XLSX) [file pbio.3000660.s037.xlsx]

## Sheet: S8A
				Scrambled siRNA	Scrambled siRNA	Scrambled siRNA	Scrambled siRNA	Scrambled siRNA	Scrambled siRNA	Scrambled + Tat	Scrambled + Tat	Scrambled + Tat	Scrambled + Tat	Scrambled + Tat	Scrambled + Tat	PHD-2 siRNA	PHD-2 siRNA	PHD-2 siRNA	PHD-2 siRNA	PHD-2 siRNA	PHD-2 siRNA	PHD-2 siRNA + Tat	PHD-2 siRNA + Tat	PHD-2 siRNA + Tat	PHD-2 siRNA + Tat	PHD-2 siRNA + Tat	PHD-2 siRNA + Tat
			PHD 2	1	1	1	1	1	1	0.57	0.6	0.68	0.5	0.46	0.36	0.41	0.36	0.32	0.5	0.5	0.4	0.26	0.3	0.36	0.42	0.34	0.23
			HIF-1	1	1	1	1	1	1	2	2.8	2	1.7	1.8	2	3.3	2.5	3.3	2.4	3	2.5	2.5	3	3.8	2.6	3	2.8
			BACE 1	1	1	1	1	1	1	1.7	2.8	2	2	1.9	2.3	2.36	2.4	3.2	3.5	3.2	2.4	2.5	3.6	2.2	3.7	3.3	3
			BACE1-AS	1	1	1	1	1	1	2.4	3.6	1.8	3	3	2.5	2.31	3.23	3.61	3.41	3	3	3.2	3.56	3.7	2.78	3	3.4
			APP	1	1	1	1	1	1	2	2	1.5	1.9	2	2.2	2.75	3.5	2	2.7	3.4	2.9	2.8	2.5	3	2.8	3	2.8

## Sheet: S8B
			Scrambled siRNA	Scrambled siRNA	Scrambled siRNA	Scrambled siRNA	Scrambled siRNA	Scrambled siRNA	Scrambled + Tat	Scrambled + Tat	Scrambled + Tat	Scrambled + Tat	Scrambled + Tat	Scrambled + Tat	PHD-2 siRNA	PHD-2 siRNA	PHD-2 siRNA	PHD-2 siRNA	PHD-2 siRNA	PHD-2 siRNA	PHD-2 siRNA + Tat	PHD-2 siRNA + Tat	PHD-2 siRNA + Tat	PHD-2 siRNA + Tat	PHD-2 siRNA + Tat	PHD-2 siRNA + Tat
		PHD 2	1	1	1	1	1	1	0.67	0.6	0.68	0.7	0.54	0.61	0.41	0.36	0.52	0.5	0.46	0.45	0.56	0.3	0.36	0.42	0.34	0.5
		HIF-1	1	1	1	1	1	1	2	1.8	2	1.7	2.2	2.1	2.3	2.5	2.3	2.4	2.3	2.4	2.5	3	2.8	2.6	2.9	3
		BACE 1	1	1	1	1	1	1	1.7	1.8	1.9	2	1.6	1.5	2.36	2.4	2.2	2.5	2.6	2.5	2.5	2.6	2.2	2.7	2.5	2.3
		APP	1	1	1	1	1	1	1.98	2	1.8	1.9	2	2	2.75	2.8	3	2.7	3	3	2.8	2.5	3	2.8	3	2.8
		A mOC64	1	1	1	1	1	1	2.28	2.3	2.2	2	2.5	2	4.62	4.01	4	4.03	3.56	2.6	4.5	4	4	4.2	4.1	3.9

## Sheet: S8C
			Endogenous control	Endogenous control	Endogenous control	Endogenous control	Endogenous control	Endogenous control	Tat	Tat	Tat	Tat	Tat	Tat	PHD-2 OP	PHD-2 OP	PHD-2 OP	PHD-2 OP	PHD-2 OP	PHD-2 OP	PHD-2 OP + Tat	PHD-2 OP + Tat	PHD-2 OP + Tat	PHD-2 OP + Tat	PHD-2 OP + Tat	PHD-2 OP + Tat
		PHD 2	1	1	1	1	1	1	0.57	0.6	0.38	0.5	0.4	0.36	1.41	2.36	2.32	1.8	2	2.1	2.26	2.3	1.66	1.82	2.5	2.54
		HIF-1	1	1	1	1	1	1	2	1.8	2	1.7	2.2	1.9	0.3	0.5	0.3	0.4	0.23	0.34	0.5	0.3	0.8	0.6	0.56	0.66
		BACE 1	1	1	1	1	1	1	1.7	2.8	1.8	2	2	2	0.3	0.38	0.29	0.2	0.31	0.26	0.28	0.18	0.15	0.32	0.3	0.18
		BACE1-AS	1	1	1	1	1	1	2.4	2.6	1.8	3	1.9	2.3	0.23	0.28	0.1	0.25	0.28	0.1	0.2	0.18	0.23	0.25	0.23	0.19
		APP	1	1	1	1	1	1	2	2	2.5	1.9	2.2	2	0.1	0.7	0.1	0.08	0.09	0.8	0.1	0.6	0.1	0.07	0.56	0.14

## Sheet: S8D
		Endogenous control	Endogenous control	Endogenous control	Endogenous control	Endogenous control	Endogenous control	Tat	Tat	Tat	Tat	Tat	Tat	PHD-2 OP	PHD-2 OP	PHD-2 OP	PHD-2 OP	PHD-2 OP	PHD-2 OP	PHD-2 OP + Tat	PHD-2 OP + Tat	PHD-2 OP + Tat	PHD-2 OP + Tat	PHD-2 OP + Tat	PHD-2 OP + Tat
	PHD 2	1	1	1	1	1	1	0.38	0.6	0.3	0.4	0.28	0.32	1.5	1.7	1.8	2	1.7	1.67	2.5	2	1.5	1.6	2	1.8
	HIF-1	1	1	1	1	1	1	1.46	1.8	2	1.7	1.5	1.8	0.34	0.4	0.3	0.4	0.34	0.3	0.32	0.32	0.3	0.3	0.36	0.31
	BACE 1	1	1	1	1	1	1	1.7	1.8	1.5	1.6	1.78	1.8	0.3	0.38	0.39	0.3	0.34	0.28	0.28	0.28	0.35	0.32	0.3	0.3
	APP	1	1	1	1	1	1	1.63	2	1.8	1.7	2	1.8	0.23	0.28	0.1	0.15	0.3	0.16	0.2	0.18	0.23	0.15	0.2	0.14
	A mOC64	1	1	1	1	1	1	2.28	1.94	2	2	2.3	2	0.1	0.07	0.1	0.08	0.07	0.07	0.1	0.06	0.1	0.07	0.1	0.08
