# Supplementary material for: HIV-1 Tat-mediated astrocytic amyloidosis involves the HIF-1α/lncRNA BACE1-AS axis
Source: PLoS Biol. 2020 May 26;18(5):e3000660. doi: 10.1371/journal.pbio.3000660 (PMC7274476; doi:10.1371/journal.pbio.3000660)
Supplement: S16 Data — (XLSX) [file pbio.3000660.s038.xlsx]

## Sheet: S10A
			Control	Control	Control	Control	Control	Control	Tat	Tat	Tat	Tat	Tat	Tat
		APP	1	1	1	1	1	1	1.1	1.1	1.2	0.7	1	0.8
		BACE1	1	1	1	1	1	1	0.99	1	1	0.9	1	0.9
		BACE1AS	1	1	1	1	1	1	0.98	1	0.99	1.1	1	1
		HIF-1	1	1	1	1	1	1	1.01	1.1	0.9	0.9	0.89	0.98
		PHD2	1	1	1	1	1	1	1.01	1	1.1	1	1	0.9

## Sheet: S10B
				Control	Control	Control	Control	Control	Control	Tat	Tat	Tat	Tat	Tat	Tat
			APP	1	1	1	1	1	1	1.1	1	1.3	1.2	1	1.1
			BACE1	1	1	1	1	1	1	1.4	0.48	1	0.9	0.7	1
			BACE1AS	1	1	1	1	1	1	0.68	0.69	0.63	1.3	0.8	1.2
			HIF-1	1	1	1	1	1	1	1.2	1.2	1	0.9	1.2	1
			PHD2	1	1	1	1	1	1	1.2	1.2	1.2	1.4	1.1	1.2

## Sheet: S10C
			Control	Control	Control	Control	Control	Control	Tat	Tat	Tat	Tat	Tat	Tat
		HIF-1	1	1	1	1	1	1	1.2	1.1	1	1.1	1	1.1
		BACE 1	1	1	1	1	1	1	1	1.08	0.95	0.94	0.98	1
		APP	1	1	1	1	1	1	1.2	1.2	1.1	0.9	1.2	1.1
		AmOC64	1	1	1	1	1	1	1.1	0.8	1	1	1	0.9
		PHD2	1	1	1	1	1	1	1.2	1	0.9	1.2	1.2	1

## Sheet: S10D
					Control	Control	Control	Control	Control	Control	Tat	Tat	Tat	Tat	Tat	Tat
				APP	1	1	1	1	1	1	1.5	1.6	1.3	1.5	1.3	1.5
				BACE1	1	1	1	1	1	1	1.4	1.48	1	1.7	1.5	1.45
				BACE1AS	1	1	1	1	1	1	0.68	1	0.63	1.3	0.7	1.2
				HIF-1	1	1	1	1	1	1	1.2	1.2	1	0.9	1	0.9
				PHD2	1	1	1	1	1	1	1.2	1	1.2	1	1	1.1

## Sheet: S10E
					Control	Control	Control	Control	Control	Control	Tat	Tat	Tat	Tat	Tat	Tat
				HIF-1	1	1	1	1	1	1	1.2	1.1	1	0.9	1	1.1
				BACE 1	1	1	1	1	1	1	1.4	1.48	1	1.24	1.4	1.3
				APP	1	1	1	1	1	1	1.68	1.5	1.63	1.7	1.5	1.48
				AmOC64	1	1	1	1	1	1	1.4	1.2	1.43	1.5	1.4	1.49
				PHD2	1	1	1	1	1	1	1.2	1	0.9	1	0.89	1.1
